# Supplementary material for: Kassporin-KS1: A Novel Pentadecapeptide from the Skin Secretion of Kassina senegalensis: Studies on the Structure-Activity Relationships of Site-Specific “Glycine-Lysine” Motif Insertions
Source: Antibiotics (Basel). 2022 Feb 13;11(2):243. doi: 10.3390/antibiotics11020243 (PMC8868508; doi:10.3390/antibiotics11020243)
Supplement: Supplementary file 1 [file antibiotics-11-00243-s001.zip]

Archive with 1 entries (1 files):
- antibiotics-1584889-supplementary.pdf
